# Supplementary material for: Long-Term Outcomes and Risk Factors of Mortality After Reoperation on the Aortic Root: A Single-Center 20-Year Experience
Source: J Clin Med. 2025 May 26;14(11):3727. doi: 10.3390/jcm14113727 (PMC12155750; doi:10.3390/jcm14113727)
Supplement: Supplementary file 1 [file jcm-14-03727-s001.zip]

Archive with 1 entries (1 files):
- jcm-3640477-supplementary.pdf
